# Supplementary material for: Knockdown of PagSAP11 Confers Drought Resistance and Promotes Lateral Shoot Growth in Hybrid Poplar (Populus alba × Populus tremula var. glandulosa)
Source: Front Plant Sci. 2022 Jun 24;13:925744. doi: 10.3389/fpls.2022.925744 (PMC9263715; doi:10.3389/fpls.2022.925744)
Supplement: Supplementary file 2 [file Table_1.XLSX]

## Sheet: Sheet1
	Supplementary Table S1. List of primer sequences using this study
	Purpose	Gene ID	Target gene	Orientation	Sequence (5' → 3')	Length
	Cloning
	Full-length CDS	Potri.009G063900	SAP11	Forward	ATGGCTCAAAGAGCAGAGAAAG	22
				Reverse	TCAGACTCTAACAATCTTGGCAG	23
	GFP assay			Forward	CACCATGGCTCAAAGAGCAGAGAAAG	26
				Reverse	GACTCTAACAATCTTGGCAGCTTTAAC	27
	RNAi			Forward	GCCGCCCCCTTCACCTGTGGCGAAGAAAGAGGTGAACAG	39
				Reverse	TCGGCGCGCCCACCCTTGATATCTCTTGGTAGAACGTAC	39
	Overexpressor			Forward	GCTCTAGAATGGCTCAAAGAGCAGAG	26
				Reverse	TCCCAGCTCTCAGACTCTAACAATCTTGG	29
	qRT-PCR	Potri.009G063900	SAP11	Forward	GAGTTCAAGGTACCAGAAACC	21
				Reverse	CATGCTAGTGGCTGTGGAAG	20
		Potri.001G018600	SAP1	Forward	GCTCCTCCAGAAGGTCCTATTT	22
				Reverse	CAAGATTAGCCTGCTCCTGTTT	22
		Potri.001G115000	SAP2	Forward	TTTCCATCGTCACAGCCACA	20
				Reverse	GCGTCTTTTCCATAGCAGCC	20
		Potri.001G269300	SAP3	Forward	TGTTCCAAGTGCCACGATGA	20
				Reverse	TGGATCTACAGCAACAGCGA	20
		Potri.001G269400	SAP4	Forward	CACTACCACCACCATAACATTTGCA	25
				Reverse	TCGCCACGGAGGAACTGTCAGA	22
		Potri.003G117100	SAP5	Forward	CCAGCAGAGCCAAGCTTT	18
				Reverse	GACAACAACCTTAGAATCAATATT	24
		Potri.003G205500	SAP6	Forward	TCTCGCTGCGTCATCTATTG	20
				Reverse	AGGCTCCACTGCATTGTTTT	20
		Potri.004G184300	SAP7	Forward	TGGGAGCCAAGCAACAGAAA	20
				Reverse	AGGAGGAAACAGAAGCAGCC	20
		Potri.006G052200	SAP8	Forward	AGAGAAAATGCCCTGTCCGG	20
				Reverse	CAGGCTTCTTTGGTCCAGGA	20
		Potri.006G056500	SAP9	Forward	GCCCCATCCTCTGCATCAAT	20
				Reverse	TCTCGATGGATGATGCTGCC	20
		Potri.007G078500	SAP10	Forward	TTACCTAGCCCCATCATCATCTG	23
				Reverse	ATATGGAACCACAACCGTAGGTTCA	25
		Potri.009G144100	SAP12	Forward	AAAGCAATGGTTGTCGGAAGGTG	23
				Reverse	TATGCAACACCACTTTCTCAGCA	23
		Potri.011G138500	SAP13	Forward	TGCAATGGTTGTCGGAAGGT	20
				Reverse	GACGCCGAACATGTTTCACA	20
		Potri.011G143600	SAP14	Forward	GCTTGACGGGGTTTAAGTGC	20
				Reverse	TGCTTGACAACTGAATTTCCCT	22
		Potri.012G130100	SAP15	Forward	TGTGGGTTCTTTGGCTCTCC	20
				Reverse	AGTTTCTTGGCAGTCTCGGC	20
		Potri.012G130100	SAP16	Forward	GGTTGCGGGTTCTTTGGTTC	20
				Reverse	AGTTTCTTGGAAGGCTCAGCA	21
		Potri.015G131500	SAP17	Forward	TGATGGGGTTCAAGTGCCG	19
				Reverse	TGCTACGAGTGGGTTTTGCT	20
		Potri.015G131900	SAP18	Forward	ACAGCTTCAACAACCACTGC	20
				Reverse	TCGATGAACCCCACAGAAGG	20
		Potri.016G051700	SAP19	Forward	TCTCCACAGAACCATCCACTGC	22
				Reverse	TCACGAGCAGCAGTCCGATAA	21
		Potri.019G006700	Act7	Forward	CAGGAGCTTGAGACTGCCAA	20
				Reverse	TCCGATGAGAGATGGCTGGA	20
		Potri.012G141300	RD29B	Forward	AGCCATGACCAATTTTCTGC	20
				Reverse	GCCACTCTGATTTGGTGGTT	20
		Potri.016G046350	LEA	Forward	TGGTTACCCCATGGGCACTC	20
				Reverse	TCCCATTGCCAAATGCAGC	19
		Potri.002G113900	ACS11	Forward	GGACCGACACCTGGAAAATA	20
				Reverse	AGAAAGCATGCCCGAGAGTA	20
		Potri. 010G150400	GolS	Forward	AGACCCTCAAAGTCACCCCTCCTA	24
				Reverse	TTCTCAGGATGGCGCCACAG	20
		Potri.014G142600	MAX2a	Forward	GCCTATCCCTCTGTGTCCAA	20
				Reverse	CGTCACCAACACATCCAAAG	20
		Potri.012G059900	BRC1	Forward	TGCACAACACTGGAACTCCT	20
				Reverse	TGCATGCCTGATCCCATGTC	20
		Potri.009G007100	RAX	Forward	GGAGTTGCAGCCAGATAAGC	20
				Reverse	CTCCGTGGTTGCCATAACTT	20
		Potri.004G047100	DRM	Forward	GTGGGATGATGTTGTTGCTG	20
				Reverse	CCTGGCATAGTCATGGACCT	20
		Potri.004G140900	CYP707A	Forward	TCCATGATGACCAGAGACTCC	21
				Reverse	GTTTCTTGTCTGTGCCCATGT	21
		Potri.010G234400	DML10	Forward	AGTCACAGCCTGGAGGAAGA	20
				Reverse	CAGAGTTGGAGCCCGAGTAG	20
		Potri.013G041400	IAA16	Forward	TGAAGGAGAAGACCGTTGCT	20
				Reverse	TCACCGTTGTCATTGCTGTT	20
		Potri.008G161200	IAA14	Forward	CCTTGGCCAAAATGTTCAGT	20
				Reverse	GAGCATCCAATCACCATCCT	20
		Potri.010G030500	IPT3	Forward	TTGGCATAGCAGACCCTAATG	21
				Reverse	TGCTAAAGCCTCGATGTAGGA	21
		Potri.010G001000	ARR2	Forward	AGCTGAAAATGGCAGAGGAA	20
				Reverse	AGGAGCACTTCCAAGAGCAA	20
